# Supplementary material for: Recruitment of ubiquitin-activating enzyme UBA1 to DNA by poly(ADP-ribose) promotes ATR signalling
Source: Life Sci Alliance. 2018 Jun 21;1(3):e201800096. doi: 10.26508/lsa.201800096 (PMC6238597; doi:10.26508/lsa.201800096)
Supplement: Supplementary file 1 [file LSA-2018-00096_TableS1.xlsx]

## Sheet: Legend
Supplemental Table 1. List of UBA1 peptides detected by mass-spectrometry in each iPOND experiment.

## Sheet: Pulse Exp1
sp|P22314|UBA1_HUMAN	AAVATFLQSVQVPEFTPK
sp|P22314|UBA1_HUMAN	AENYDIPSADR
sp|P22314|UBA1_HUMAN	ALPAVQQNNLDEDLIR
sp|P22314|UBA1_HUMAN	ATLPSPDK
sp|P22314|UBA1_HUMAN	ATLPSPDKLPGFK
sp|P22314|UBA1_HUMAN	AVTLHDQGTAQWADLSSQFYLR
sp|P22314|UBA1_HUMAN	DDDSNFHMDFIVAASNLR
sp|P22314|UBA1_HUMAN	DNPGVVTCLDEAR
sp|P22314|UBA1_HUMAN	GGIVSQVK
sp|P22314|UBA1_HUMAN	GLGVEIAK
sp|P22314|UBA1_HUMAN	GNVQVVIPFLTESYSSSQDPPEK
sp|P22314|UBA1_HUMAN	IHVSDQELQSANASVDDSR
sp|P22314|UBA1_HUMAN	IIPAIATTTAAVVGLVCLELYK
sp|P22314|UBA1_HUMAN	IYDDDFFQNLDGVANALDNVDAR
sp|P22314|UBA1_HUMAN	KPLLESGTLGTK
sp|P22314|UBA1_HUMAN	LAELNSYVPVTAYTGPLVEDFLSGFQVVVLTNTPLEDQLR
sp|P22314|UBA1_HUMAN	LAGTQPLEVLEAVQR
sp|P22314|UBA1_HUMAN	LAYVAAGDLAPINAFIGGLAAQEVMK
sp|P22314|UBA1_HUMAN	LDQPMTEIVSR
sp|P22314|UBA1_HUMAN	LKSDTAAAAVR
sp|P22314|UBA1_HUMAN	LQTSSVLVSGLR
sp|P22314|UBA1_HUMAN	LVVADTR
sp|P22314|UBA1_HUMAN	NEEDAAELVALAQAVNAR
sp|P22314|UBA1_HUMAN	NFPNAIEHTLQWAR
sp|P22314|UBA1_HUMAN	NGFLNLALPFFGFSEPLAAPR
sp|P22314|UBA1_HUMAN	NIILGGVK
sp|P22314|UBA1_HUMAN	QFLFRPWDVTK
sp|P22314|UBA1_HUMAN	QLYVLGHEAMK
sp|P22314|UBA1_HUMAN	QPAENVNQYLTDPK
sp|P22314|UBA1_HUMAN	SDTAAAAVR
sp|P22314|UBA1_HUMAN	SLVASLAEPDFVVTDFAK
sp|P22314|UBA1_HUMAN	VGEFCHNR
sp|P22314|UBA1_HUMAN	VLGPYTFSICDTSNFSDYIR
sp|P22314|UBA1_HUMAN	YDGQVAVFGSDLQEK
sp|P22314|UBA1_HUMAN	YFLVGAGAIGCELLK
sp|P22314|UBA1_HUMAN	DEFEGLFK
sp|P22314|UBA1_HUMAN	AAVATFLQSVQVPEFTPK
sp|P22314|UBA1_HUMAN	AAVATFLQSVQVPEFTPK
sp|P22314|UBA1_HUMAN	AAVATFLQSVQVPEFTPK
sp|P22314|UBA1_HUMAN	AAVATFLQSVQVPEFTPK
sp|P22314|UBA1_HUMAN	AAVATFLQSVQVPEFTPK
sp|P22314|UBA1_HUMAN	AAVATFLQSVQVPEFTPK
sp|P22314|UBA1_HUMAN	AAVATFLQSVQVPEFTPK
sp|P22314|UBA1_HUMAN	AAVATFLQSVQVPEFTPK
sp|P22314|UBA1_HUMAN	AAVATFLQSVQVPEFTPK
sp|P22314|UBA1_HUMAN	AAVATFLQSVQVPEFTPK
sp|P22314|UBA1_HUMAN	AAVATFLQSVQVPEFTPK
sp|P22314|UBA1_HUMAN	AAVATFLQSVQVPEFTPK
sp|P22314|UBA1_HUMAN	AAVATFLQSVQVPEFTPK
sp|P22314|UBA1_HUMAN	AAVATFLQSVQVPEFTPK
sp|P22314|UBA1_HUMAN	AAVATFLQSVQVPEFTPK
sp|P22314|UBA1_HUMAN	AAVATFLQSVQVPEFTPK
sp|P22314|UBA1_HUMAN	AAVATFLQSVQVPEFTPK
sp|P22314|UBA1_HUMAN	AAVATFLQSVQVPEFTPK
sp|P22314|UBA1_HUMAN	AAVATFLQSVQVPEFTPK
sp|P22314|UBA1_HUMAN	AAVATFLQSVQVPEFTPK
sp|P22314|UBA1_HUMAN	AAVATFLQSVQVPEFTPK
sp|P22314|UBA1_HUMAN	AAVATFLQSVQVPEFTPK
sp|P22314|UBA1_HUMAN	AAVATFLQSVQVPEFTPK
sp|P22314|UBA1_HUMAN	AAVATFLQSVQVPEFTPK
sp|P22314|UBA1_HUMAN	AAVATFLQSVQVPEFTPK
sp|P22314|UBA1_HUMAN	AAVATFLQSVQVPEFTPK
sp|P22314|UBA1_HUMAN	AAVATFLQSVQVPEFTPK
sp|P22314|UBA1_HUMAN	AENYDIPSADR
sp|P22314|UBA1_HUMAN	AENYDIPSADR
sp|P22314|UBA1_HUMAN	AENYDIPSADR
sp|P22314|UBA1_HUMAN	ALPAVQQNNLDEDLIR
sp|P22314|UBA1_HUMAN	ALPAVQQNNLDEDLIR
sp|P22314|UBA1_HUMAN	ALPAVQQNNLDEDLIR
sp|P22314|UBA1_HUMAN	ALPAVQQNNLDEDLIR
sp|P22314|UBA1_HUMAN	ALPAVQQNNLDEDLIR
sp|P22314|UBA1_HUMAN	ALPAVQQNNLDEDLIR
sp|P22314|UBA1_HUMAN	ALPAVQQNNLDEDLIR
sp|P22314|UBA1_HUMAN	ALPAVQQNNLDEDLIR
sp|P22314|UBA1_HUMAN	ATLPSPDKLPGFK
sp|P22314|UBA1_HUMAN	AVTLHDQGTAQWADLSSQFYLR
sp|P22314|UBA1_HUMAN	AVTLHDQGTAQWADLSSQFYLR
sp|P22314|UBA1_HUMAN	AVTLHDQGTAQWADLSSQFYLR
sp|P22314|UBA1_HUMAN	AVTLHDQGTAQWADLSSQFYLR
sp|P22314|UBA1_HUMAN	AVTLHDQGTAQWADLSSQFYLR
sp|P22314|UBA1_HUMAN	DEFEGLFK
sp|P22314|UBA1_HUMAN	DEFEGLFK
sp|P22314|UBA1_HUMAN	DNPGVVTCLDEAR
sp|P22314|UBA1_HUMAN	DNPGVVTCLDEAR
sp|P22314|UBA1_HUMAN	DNPGVVTCLDEAR
sp|P22314|UBA1_HUMAN	DNPGVVTCLDEAR
sp|P22314|UBA1_HUMAN	DNPGVVTCLDEAR
sp|P22314|UBA1_HUMAN	DNPGVVTCLDEAR
sp|P22314|UBA1_HUMAN	GGIVSQVK
sp|P22314|UBA1_HUMAN	GLGVEIAK
sp|P22314|UBA1_HUMAN	GNVQVVIPFLTESYSSSQDPPEK
sp|P22314|UBA1_HUMAN	GNVQVVIPFLTESYSSSQDPPEK
sp|P22314|UBA1_HUMAN	GNVQVVIPFLTESYSSSQDPPEK
sp|P22314|UBA1_HUMAN	GNVQVVIPFLTESYSSSQDPPEK
sp|P22314|UBA1_HUMAN	IIPAIATTTAAVVGLVCLELYK
sp|P22314|UBA1_HUMAN	IIPAIATTTAAVVGLVCLELYK
sp|P22314|UBA1_HUMAN	IYDDDFFQNLDGVANALDNVDAR
sp|P22314|UBA1_HUMAN	IYDDDFFQNLDGVANALDNVDAR
sp|P22314|UBA1_HUMAN	KPLLESGTLGTK
sp|P22314|UBA1_HUMAN	KPLLESGTLGTK
sp|P22314|UBA1_HUMAN	KPLLESGTLGTK
sp|P22314|UBA1_HUMAN	KPLLESGTLGTK
sp|P22314|UBA1_HUMAN	KPLLESGTLGTK
sp|P22314|UBA1_HUMAN	KPLLESGTLGTK
sp|P22314|UBA1_HUMAN	KPLLESGTLGTK
sp|P22314|UBA1_HUMAN	KPLLESGTLGTK
sp|P22314|UBA1_HUMAN	KPLLESGTLGTK
sp|P22314|UBA1_HUMAN	LAELNSYVPVTAYTGPLVEDFLSGFQVVVLTNTPLEDQLR
sp|P22314|UBA1_HUMAN	LAELNSYVPVTAYTGPLVEDFLSGFQVVVLTNTPLEDQLR
sp|P22314|UBA1_HUMAN	LAELNSYVPVTAYTGPLVEDFLSGFQVVVLTNTPLEDQLR
sp|P22314|UBA1_HUMAN	LAGTQPLEVLEAVQR
sp|P22314|UBA1_HUMAN	LAGTQPLEVLEAVQR
sp|P22314|UBA1_HUMAN	LAGTQPLEVLEAVQR
sp|P22314|UBA1_HUMAN	LAGTQPLEVLEAVQR
sp|P22314|UBA1_HUMAN	LAGTQPLEVLEAVQR
sp|P22314|UBA1_HUMAN	LAGTQPLEVLEAVQR
sp|P22314|UBA1_HUMAN	LAGTQPLEVLEAVQR
sp|P22314|UBA1_HUMAN	LAGTQPLEVLEAVQR
sp|P22314|UBA1_HUMAN	LAGTQPLEVLEAVQR
sp|P22314|UBA1_HUMAN	LAGTQPLEVLEAVQR
sp|P22314|UBA1_HUMAN	LAGTQPLEVLEAVQR
sp|P22314|UBA1_HUMAN	LAGTQPLEVLEAVQR
sp|P22314|UBA1_HUMAN	LAGTQPLEVLEAVQR
sp|P22314|UBA1_HUMAN	LAGTQPLEVLEAVQR
sp|P22314|UBA1_HUMAN	LAGTQPLEVLEAVQR
sp|P22314|UBA1_HUMAN	LAGTQPLEVLEAVQR
sp|P22314|UBA1_HUMAN	LAGTQPLEVLEAVQR
sp|P22314|UBA1_HUMAN	LAGTQPLEVLEAVQR
sp|P22314|UBA1_HUMAN	LAGTQPLEVLEAVQR
sp|P22314|UBA1_HUMAN	LAGTQPLEVLEAVQR
sp|P22314|UBA1_HUMAN	LAGTQPLEVLEAVQR
sp|P22314|UBA1_HUMAN	LAGTQPLEVLEAVQR
sp|P22314|UBA1_HUMAN	LAGTQPLEVLEAVQR
sp|P22314|UBA1_HUMAN	LAGTQPLEVLEAVQR
sp|P22314|UBA1_HUMAN	LAGTQPLEVLEAVQR
sp|P22314|UBA1_HUMAN	LAGTQPLEVLEAVQR
sp|P22314|UBA1_HUMAN	LAYVAAGDLAPINAFIGGLAAQEVMK
sp|P22314|UBA1_HUMAN	LAYVAAGDLAPINAFIGGLAAQEVMK
sp|P22314|UBA1_HUMAN	LAYVAAGDLAPINAFIGGLAAQEVMK
sp|P22314|UBA1_HUMAN	LAYVAAGDLAPINAFIGGLAAQEVMK
sp|P22314|UBA1_HUMAN	LAYVAAGDLAPINAFIGGLAAQEVMK
sp|P22314|UBA1_HUMAN	LAYVAAGDLAPINAFIGGLAAQEVMK
sp|P22314|UBA1_HUMAN	LAYVAAGDLAPINAFIGGLAAQEVMK
sp|P22314|UBA1_HUMAN	LDQPMTEIVSR
sp|P22314|UBA1_HUMAN	LDQPMTEIVSR
sp|P22314|UBA1_HUMAN	LDQPMTEIVSR
sp|P22314|UBA1_HUMAN	LDQPMTEIVSR
sp|P22314|UBA1_HUMAN	LDQPMTEIVSR
sp|P22314|UBA1_HUMAN	LDQPMTEIVSR
sp|P22314|UBA1_HUMAN	LDQPMTEIVSR
sp|P22314|UBA1_HUMAN	LDQPMTEIVSR
sp|P22314|UBA1_HUMAN	LDQPMTEIVSR
sp|P22314|UBA1_HUMAN	LDQPMTEIVSR
sp|P22314|UBA1_HUMAN	LDQPMTEIVSR
sp|P22314|UBA1_HUMAN	LDQPMTEIVSR
sp|P22314|UBA1_HUMAN	LDQPMTEIVSR
sp|P22314|UBA1_HUMAN	LDQPMTEIVSR
sp|P22314|UBA1_HUMAN	LDQPMTEIVSR
sp|P22314|UBA1_HUMAN	LKSDTAAAAVR
sp|P22314|UBA1_HUMAN	LKSDTAAAAVR
sp|P22314|UBA1_HUMAN	LKSDTAAAAVR
sp|P22314|UBA1_HUMAN	LKSDTAAAAVR
sp|P22314|UBA1_HUMAN	LKSDTAAAAVR
sp|P22314|UBA1_HUMAN	LKSDTAAAAVR
sp|P22314|UBA1_HUMAN	LKSDTAAAAVR
sp|P22314|UBA1_HUMAN	LKSDTAAAAVR
sp|P22314|UBA1_HUMAN	LKSDTAAAAVR
sp|P22314|UBA1_HUMAN	LQTSSVLVSGLR
sp|P22314|UBA1_HUMAN	LQTSSVLVSGLR
sp|P22314|UBA1_HUMAN	LQTSSVLVSGLR
sp|P22314|UBA1_HUMAN	LQTSSVLVSGLR
sp|P22314|UBA1_HUMAN	LQTSSVLVSGLR
sp|P22314|UBA1_HUMAN	LQTSSVLVSGLR
sp|P22314|UBA1_HUMAN	LQTSSVLVSGLR
sp|P22314|UBA1_HUMAN	LQTSSVLVSGLR
sp|P22314|UBA1_HUMAN	LQTSSVLVSGLR
sp|P22314|UBA1_HUMAN	LQTSSVLVSGLR
sp|P22314|UBA1_HUMAN	LQTSSVLVSGLR
sp|P22314|UBA1_HUMAN	LQTSSVLVSGLR
sp|P22314|UBA1_HUMAN	LQTSSVLVSGLR
sp|P22314|UBA1_HUMAN	LQTSSVLVSGLR
sp|P22314|UBA1_HUMAN	LVVADTR
sp|P22314|UBA1_HUMAN	LVVADTR
sp|P22314|UBA1_HUMAN	LVVADTR
sp|P22314|UBA1_HUMAN	LVVADTR
sp|P22314|UBA1_HUMAN	NEEDAAELVALAQAVNAR
sp|P22314|UBA1_HUMAN	NEEDAAELVALAQAVNAR
sp|P22314|UBA1_HUMAN	NEEDAAELVALAQAVNAR
sp|P22314|UBA1_HUMAN	NEEDAAELVALAQAVNAR
sp|P22314|UBA1_HUMAN	NEEDAAELVALAQAVNAR
sp|P22314|UBA1_HUMAN	NEEDAAELVALAQAVNAR
sp|P22314|UBA1_HUMAN	NEEDAAELVALAQAVNAR
sp|P22314|UBA1_HUMAN	NEEDAAELVALAQAVNAR
sp|P22314|UBA1_HUMAN	NEEDAAELVALAQAVNAR
sp|P22314|UBA1_HUMAN	NEEDAAELVALAQAVNAR
sp|P22314|UBA1_HUMAN	NEEDAAELVALAQAVNAR
sp|P22314|UBA1_HUMAN	NEEDAAELVALAQAVNAR
sp|P22314|UBA1_HUMAN	NEEDAAELVALAQAVNAR
sp|P22314|UBA1_HUMAN	NEEDAAELVALAQAVNAR
sp|P22314|UBA1_HUMAN	NEEDAAELVALAQAVNAR
sp|P22314|UBA1_HUMAN	NEEDAAELVALAQAVNAR
sp|P22314|UBA1_HUMAN	NEEDAAELVALAQAVNAR
sp|P22314|UBA1_HUMAN	NFPNAIEHTLQWAR
sp|P22314|UBA1_HUMAN	NFPNAIEHTLQWAR
sp|P22314|UBA1_HUMAN	NFPNAIEHTLQWAR
sp|P22314|UBA1_HUMAN	NGFLNLALPFFGFSEPLAAPR
sp|P22314|UBA1_HUMAN	NGFLNLALPFFGFSEPLAAPR
sp|P22314|UBA1_HUMAN	NGFLNLALPFFGFSEPLAAPR
sp|P22314|UBA1_HUMAN	NGFLNLALPFFGFSEPLAAPR
sp|P22314|UBA1_HUMAN	NGFLNLALPFFGFSEPLAAPR
sp|P22314|UBA1_HUMAN	NGFLNLALPFFGFSEPLAAPR
sp|P22314|UBA1_HUMAN	NGFLNLALPFFGFSEPLAAPR
sp|P22314|UBA1_HUMAN	NGFLNLALPFFGFSEPLAAPR
sp|P22314|UBA1_HUMAN	NGFLNLALPFFGFSEPLAAPR
sp|P22314|UBA1_HUMAN	NGFLNLALPFFGFSEPLAAPR
sp|P22314|UBA1_HUMAN	NGFLNLALPFFGFSEPLAAPR
sp|P22314|UBA1_HUMAN	NGFLNLALPFFGFSEPLAAPR
sp|P22314|UBA1_HUMAN	NGFLNLALPFFGFSEPLAAPR
sp|P22314|UBA1_HUMAN	NGFLNLALPFFGFSEPLAAPR
sp|P22314|UBA1_HUMAN	NGFLNLALPFFGFSEPLAAPR
sp|P22314|UBA1_HUMAN	NGFLNLALPFFGFSEPLAAPR
sp|P22314|UBA1_HUMAN	NGFLNLALPFFGFSEPLAAPR
sp|P22314|UBA1_HUMAN	NGFLNLALPFFGFSEPLAAPR
sp|P22314|UBA1_HUMAN	NGFLNLALPFFGFSEPLAAPR
sp|P22314|UBA1_HUMAN	NGFLNLALPFFGFSEPLAAPR
sp|P22314|UBA1_HUMAN	NGFLNLALPFFGFSEPLAAPR
sp|P22314|UBA1_HUMAN	NGFLNLALPFFGFSEPLAAPR
sp|P22314|UBA1_HUMAN	NGFLNLALPFFGFSEPLAAPR
sp|P22314|UBA1_HUMAN	NGFLNLALPFFGFSEPLAAPR
sp|P22314|UBA1_HUMAN	NGFLNLALPFFGFSEPLAAPR
sp|P22314|UBA1_HUMAN	NGFLNLALPFFGFSEPLAAPR
sp|P22314|UBA1_HUMAN	NGFLNLALPFFGFSEPLAAPR
sp|P22314|UBA1_HUMAN	NGFLNLALPFFGFSEPLAAPR
sp|P22314|UBA1_HUMAN	NGFLNLALPFFGFSEPLAAPR
sp|P22314|UBA1_HUMAN	NGFLNLALPFFGFSEPLAAPR
sp|P22314|UBA1_HUMAN	NGFLNLALPFFGFSEPLAAPR
sp|P22314|UBA1_HUMAN	NGFLNLALPFFGFSEPLAAPR
sp|P22314|UBA1_HUMAN	NIILGGVK
sp|P22314|UBA1_HUMAN	NIILGGVK
sp|P22314|UBA1_HUMAN	QFLFRPWDVTK
sp|P22314|UBA1_HUMAN	QFLFRPWDVTK
sp|P22314|UBA1_HUMAN	QFLFRPWDVTK
sp|P22314|UBA1_HUMAN	QFLFRPWDVTK
sp|P22314|UBA1_HUMAN	QFLFRPWDVTK
sp|P22314|UBA1_HUMAN	QFLFRPWDVTK
sp|P22314|UBA1_HUMAN	QFLFRPWDVTK
sp|P22314|UBA1_HUMAN	QFLFRPWDVTK
sp|P22314|UBA1_HUMAN	QFLFRPWDVTK
sp|P22314|UBA1_HUMAN	QPAENVNQYLTDPK
sp|P22314|UBA1_HUMAN	QPAENVNQYLTDPK
sp|P22314|UBA1_HUMAN	QPAENVNQYLTDPK
sp|P22314|UBA1_HUMAN	QPAENVNQYLTDPK
sp|P22314|UBA1_HUMAN	QPAENVNQYLTDPK
sp|P22314|UBA1_HUMAN	SDTAAAAVR
sp|P22314|UBA1_HUMAN	SDTAAAAVR
sp|P22314|UBA1_HUMAN	SDTAAAAVR
sp|P22314|UBA1_HUMAN	SDTAAAAVR
sp|P22314|UBA1_HUMAN	SLVASLAEPDFVVTDFAK
sp|P22314|UBA1_HUMAN	SLVASLAEPDFVVTDFAK
sp|P22314|UBA1_HUMAN	SLVASLAEPDFVVTDFAK
sp|P22314|UBA1_HUMAN	SLVASLAEPDFVVTDFAK
sp|P22314|UBA1_HUMAN	SLVASLAEPDFVVTDFAK
sp|P22314|UBA1_HUMAN	SLVASLAEPDFVVTDFAK
sp|P22314|UBA1_HUMAN	SLVASLAEPDFVVTDFAK
sp|P22314|UBA1_HUMAN	SLVASLAEPDFVVTDFAK
sp|P22314|UBA1_HUMAN	SLVASLAEPDFVVTDFAK
sp|P22314|UBA1_HUMAN	SLVASLAEPDFVVTDFAK
sp|P22314|UBA1_HUMAN	SLVASLAEPDFVVTDFAK
sp|P22314|UBA1_HUMAN	SLVASLAEPDFVVTDFAK
sp|P22314|UBA1_HUMAN	SLVASLAEPDFVVTDFAK
sp|P22314|UBA1_HUMAN	SLVASLAEPDFVVTDFAK
sp|P22314|UBA1_HUMAN	SLVASLAEPDFVVTDFAK
sp|P22314|UBA1_HUMAN	SLVASLAEPDFVVTDFAK
sp|P22314|UBA1_HUMAN	SLVASLAEPDFVVTDFAK
sp|P22314|UBA1_HUMAN	SLVASLAEPDFVVTDFAK
sp|P22314|UBA1_HUMAN	SLVASLAEPDFVVTDFAK
sp|P22314|UBA1_HUMAN	SLVASLAEPDFVVTDFAK
sp|P22314|UBA1_HUMAN	SLVASLAEPDFVVTDFAK
sp|P22314|UBA1_HUMAN	SLVASLAEPDFVVTDFAK
sp|P22314|UBA1_HUMAN	VGEFCHNR
sp|P22314|UBA1_HUMAN	VGEFCHNR
sp|P22314|UBA1_HUMAN	VGEFCHNR
sp|P22314|UBA1_HUMAN	VGEFCHNR
sp|P22314|UBA1_HUMAN	YDGQVAVFGSDLQEK
sp|P22314|UBA1_HUMAN	YDGQVAVFGSDLQEK
sp|P22314|UBA1_HUMAN	YDGQVAVFGSDLQEK
sp|P22314|UBA1_HUMAN	YDGQVAVFGSDLQEK
sp|P22314|UBA1_HUMAN	YDGQVAVFGSDLQEK
sp|P22314|UBA1_HUMAN	YDGQVAVFGSDLQEK
sp|P22314|UBA1_HUMAN	YFLVGAGAIGCELLK
sp|P22314|UBA1_HUMAN	YFLVGAGAIGCELLK
sp|P22314|UBA1_HUMAN	YFLVGAGAIGCELLK
sp|P22314|UBA1_HUMAN	YFLVGAGAIGCELLK
sp|P22314|UBA1_HUMAN	YFLVGAGAIGCELLK
sp|P22314|UBA1_HUMAN	YFLVGAGAIGCELLK
sp|P22314|UBA1_HUMAN	YFLVGAGAIGCELLK
sp|P22314|UBA1_HUMAN	YFLVGAGAIGCELLK
sp|P22314|UBA1_HUMAN	YFLVGAGAIGCELLK
sp|P22314|UBA1_HUMAN	YFLVGAGAIGCELLK

## Sheet: Pulse Exp2
sp|P22314|UBA1_HUMAN	AAVATFLQSVQVPEFTPK
sp|P22314|UBA1_HUMAN	ALPAVQQNNLDEDLIR
sp|P22314|UBA1_HUMAN	ATLPSPDKLPGFK
sp|P22314|UBA1_HUMAN	AVTLHDQGTAQWADLSSQFYLR
sp|P22314|UBA1_HUMAN	DNPGVVTCLDEAR
sp|P22314|UBA1_HUMAN	GGIVSQVK
sp|P22314|UBA1_HUMAN	GLGVEIAK
sp|P22314|UBA1_HUMAN	GNVQVVIPFLTESYSSSQDPPEK
sp|P22314|UBA1_HUMAN	IHVSDQELQSANASVDDSRLEELK
sp|P22314|UBA1_HUMAN	IIPAIATTTAAVVGLVCLELYK
sp|P22314|UBA1_HUMAN	IYDDDFFQNLDGVANALDNVDAR
sp|P22314|UBA1_HUMAN	KLAYVAAGDLAPINAFIGGLAAQEVMK
sp|P22314|UBA1_HUMAN	KPLLESGTLGTK
sp|P22314|UBA1_HUMAN	LAELNSYVPVTAYTGPLVEDFLSGFQVVVLTNTPLEDQLR
sp|P22314|UBA1_HUMAN	LAGTQPLEVLEAVQR
sp|P22314|UBA1_HUMAN	LAYVAAGDLAPINAFIGGLAAQEVMK
sp|P22314|UBA1_HUMAN	LDQPMTEIVSR
sp|P22314|UBA1_HUMAN	LKSDTAAAAVR
sp|P22314|UBA1_HUMAN	LQTSSVLVSGLR
sp|P22314|UBA1_HUMAN	NEEDAAELVALAQAVNAR
sp|P22314|UBA1_HUMAN	NGFLNLALPFFGFSEPLAAPR
sp|P22314|UBA1_HUMAN	NIILGGVK
sp|P22314|UBA1_HUMAN	QFLFRPWDVTK
sp|P22314|UBA1_HUMAN	QPAENVNQYLTDPK
sp|P22314|UBA1_HUMAN	RLQTSSVLVSGLR
sp|P22314|UBA1_HUMAN	SLVASLAEPDFVVTDFAK
sp|P22314|UBA1_HUMAN	VGEFCHNR
sp|P22314|UBA1_HUMAN	VLGPYTFSICDTSNFSDYIR
sp|P22314|UBA1_HUMAN	YDGQVAVFGSDLQEK
sp|P22314|UBA1_HUMAN	YFLVGAGAIGCELLK
sp|P22314|UBA1_HUMAN	LVVADTR
sp|P22314|UBA1_HUMAN	AAVATFLQSVQVPEFTPK
sp|P22314|UBA1_HUMAN	AAVATFLQSVQVPEFTPK
sp|P22314|UBA1_HUMAN	AAVATFLQSVQVPEFTPK
sp|P22314|UBA1_HUMAN	AAVATFLQSVQVPEFTPK
sp|P22314|UBA1_HUMAN	AAVATFLQSVQVPEFTPK
sp|P22314|UBA1_HUMAN	AAVATFLQSVQVPEFTPK
sp|P22314|UBA1_HUMAN	AAVATFLQSVQVPEFTPK
sp|P22314|UBA1_HUMAN	AAVATFLQSVQVPEFTPK
sp|P22314|UBA1_HUMAN	AAVATFLQSVQVPEFTPK
sp|P22314|UBA1_HUMAN	AAVATFLQSVQVPEFTPK
sp|P22314|UBA1_HUMAN	AAVATFLQSVQVPEFTPK
sp|P22314|UBA1_HUMAN	AAVATFLQSVQVPEFTPK
sp|P22314|UBA1_HUMAN	AAVATFLQSVQVPEFTPK
sp|P22314|UBA1_HUMAN	AAVATFLQSVQVPEFTPK
sp|P22314|UBA1_HUMAN	AAVATFLQSVQVPEFTPK
sp|P22314|UBA1_HUMAN	AAVATFLQSVQVPEFTPK
sp|P22314|UBA1_HUMAN	AAVATFLQSVQVPEFTPK
sp|P22314|UBA1_HUMAN	AAVATFLQSVQVPEFTPK
sp|P22314|UBA1_HUMAN	AAVATFLQSVQVPEFTPK
sp|P22314|UBA1_HUMAN	AAVATFLQSVQVPEFTPK
sp|P22314|UBA1_HUMAN	AAVATFLQSVQVPEFTPK
sp|P22314|UBA1_HUMAN	AAVATFLQSVQVPEFTPK
sp|P22314|UBA1_HUMAN	AAVATFLQSVQVPEFTPK
sp|P22314|UBA1_HUMAN	AAVATFLQSVQVPEFTPK
sp|P22314|UBA1_HUMAN	AAVATFLQSVQVPEFTPK
sp|P22314|UBA1_HUMAN	AAVATFLQSVQVPEFTPK
sp|P22314|UBA1_HUMAN	AAVATFLQSVQVPEFTPK
sp|P22314|UBA1_HUMAN	AAVATFLQSVQVPEFTPK
sp|P22314|UBA1_HUMAN	AAVATFLQSVQVPEFTPK
sp|P22314|UBA1_HUMAN	AAVATFLQSVQVPEFTPK
sp|P22314|UBA1_HUMAN	AAVATFLQSVQVPEFTPK
sp|P22314|UBA1_HUMAN	AAVATFLQSVQVPEFTPK
sp|P22314|UBA1_HUMAN	ALPAVQQNNLDEDLIR
sp|P22314|UBA1_HUMAN	ALPAVQQNNLDEDLIR
sp|P22314|UBA1_HUMAN	ALPAVQQNNLDEDLIR
sp|P22314|UBA1_HUMAN	ALPAVQQNNLDEDLIR
sp|P22314|UBA1_HUMAN	ALPAVQQNNLDEDLIR
sp|P22314|UBA1_HUMAN	ALPAVQQNNLDEDLIR
sp|P22314|UBA1_HUMAN	ALPAVQQNNLDEDLIR
sp|P22314|UBA1_HUMAN	ALPAVQQNNLDEDLIR
sp|P22314|UBA1_HUMAN	ALPAVQQNNLDEDLIR
sp|P22314|UBA1_HUMAN	ATLPSPDKLPGFK
sp|P22314|UBA1_HUMAN	ATLPSPDKLPGFK
sp|P22314|UBA1_HUMAN	AVTLHDQGTAQWADLSSQFYLR
sp|P22314|UBA1_HUMAN	AVTLHDQGTAQWADLSSQFYLR
sp|P22314|UBA1_HUMAN	AVTLHDQGTAQWADLSSQFYLR
sp|P22314|UBA1_HUMAN	DNPGVVTCLDEAR
sp|P22314|UBA1_HUMAN	DNPGVVTCLDEAR
sp|P22314|UBA1_HUMAN	GGIVSQVK
sp|P22314|UBA1_HUMAN	GGIVSQVK
sp|P22314|UBA1_HUMAN	GGIVSQVK
sp|P22314|UBA1_HUMAN	GLGVEIAK
sp|P22314|UBA1_HUMAN	GNVQVVIPFLTESYSSSQDPPEK
sp|P22314|UBA1_HUMAN	GNVQVVIPFLTESYSSSQDPPEK
sp|P22314|UBA1_HUMAN	IHVSDQELQSANASVDDSRLEELK
sp|P22314|UBA1_HUMAN	IIPAIATTTAAVVGLVCLELYK
sp|P22314|UBA1_HUMAN	IIPAIATTTAAVVGLVCLELYK
sp|P22314|UBA1_HUMAN	IYDDDFFQNLDGVANALDNVDAR
sp|P22314|UBA1_HUMAN	KPLLESGTLGTK
sp|P22314|UBA1_HUMAN	KPLLESGTLGTK
sp|P22314|UBA1_HUMAN	KPLLESGTLGTK
sp|P22314|UBA1_HUMAN	KPLLESGTLGTK
sp|P22314|UBA1_HUMAN	KPLLESGTLGTK
sp|P22314|UBA1_HUMAN	KPLLESGTLGTK
sp|P22314|UBA1_HUMAN	KPLLESGTLGTK
sp|P22314|UBA1_HUMAN	KPLLESGTLGTK
sp|P22314|UBA1_HUMAN	KPLLESGTLGTK
sp|P22314|UBA1_HUMAN	KPLLESGTLGTK
sp|P22314|UBA1_HUMAN	LAELNSYVPVTAYTGPLVEDFLSGFQVVVLTNTPLEDQLR
sp|P22314|UBA1_HUMAN	LAELNSYVPVTAYTGPLVEDFLSGFQVVVLTNTPLEDQLR
sp|P22314|UBA1_HUMAN	LAELNSYVPVTAYTGPLVEDFLSGFQVVVLTNTPLEDQLR
sp|P22314|UBA1_HUMAN	LAELNSYVPVTAYTGPLVEDFLSGFQVVVLTNTPLEDQLR
sp|P22314|UBA1_HUMAN	LAGTQPLEVLEAVQR
sp|P22314|UBA1_HUMAN	LAGTQPLEVLEAVQR
sp|P22314|UBA1_HUMAN	LAGTQPLEVLEAVQR
sp|P22314|UBA1_HUMAN	LAGTQPLEVLEAVQR
sp|P22314|UBA1_HUMAN	LAGTQPLEVLEAVQR
sp|P22314|UBA1_HUMAN	LAGTQPLEVLEAVQR
sp|P22314|UBA1_HUMAN	LAGTQPLEVLEAVQR
sp|P22314|UBA1_HUMAN	LAGTQPLEVLEAVQR
sp|P22314|UBA1_HUMAN	LAGTQPLEVLEAVQR
sp|P22314|UBA1_HUMAN	LAGTQPLEVLEAVQR
sp|P22314|UBA1_HUMAN	LAGTQPLEVLEAVQR
sp|P22314|UBA1_HUMAN	LAGTQPLEVLEAVQR
sp|P22314|UBA1_HUMAN	LAGTQPLEVLEAVQR
sp|P22314|UBA1_HUMAN	LAGTQPLEVLEAVQR
sp|P22314|UBA1_HUMAN	LAGTQPLEVLEAVQR
sp|P22314|UBA1_HUMAN	LAGTQPLEVLEAVQR
sp|P22314|UBA1_HUMAN	LAGTQPLEVLEAVQR
sp|P22314|UBA1_HUMAN	LAGTQPLEVLEAVQR
sp|P22314|UBA1_HUMAN	LAGTQPLEVLEAVQR
sp|P22314|UBA1_HUMAN	LAGTQPLEVLEAVQR
sp|P22314|UBA1_HUMAN	LAGTQPLEVLEAVQR
sp|P22314|UBA1_HUMAN	LAYVAAGDLAPINAFIGGLAAQEVMK
sp|P22314|UBA1_HUMAN	LAYVAAGDLAPINAFIGGLAAQEVMK
sp|P22314|UBA1_HUMAN	LAYVAAGDLAPINAFIGGLAAQEVMK
sp|P22314|UBA1_HUMAN	LDQPMTEIVSR
sp|P22314|UBA1_HUMAN	LDQPMTEIVSR
sp|P22314|UBA1_HUMAN	LDQPMTEIVSR
sp|P22314|UBA1_HUMAN	LDQPMTEIVSR
sp|P22314|UBA1_HUMAN	LDQPMTEIVSR
sp|P22314|UBA1_HUMAN	LDQPMTEIVSR
sp|P22314|UBA1_HUMAN	LDQPMTEIVSR
sp|P22314|UBA1_HUMAN	LDQPMTEIVSR
sp|P22314|UBA1_HUMAN	LDQPMTEIVSR
sp|P22314|UBA1_HUMAN	LDQPMTEIVSR
sp|P22314|UBA1_HUMAN	LDQPMTEIVSR
sp|P22314|UBA1_HUMAN	LDQPMTEIVSR
sp|P22314|UBA1_HUMAN	LDQPMTEIVSR
sp|P22314|UBA1_HUMAN	LKSDTAAAAVR
sp|P22314|UBA1_HUMAN	LKSDTAAAAVR
sp|P22314|UBA1_HUMAN	LKSDTAAAAVR
sp|P22314|UBA1_HUMAN	LKSDTAAAAVR
sp|P22314|UBA1_HUMAN	LKSDTAAAAVR
sp|P22314|UBA1_HUMAN	LKSDTAAAAVR
sp|P22314|UBA1_HUMAN	LKSDTAAAAVR
sp|P22314|UBA1_HUMAN	LKSDTAAAAVR
sp|P22314|UBA1_HUMAN	LKSDTAAAAVR
sp|P22314|UBA1_HUMAN	LQTSSVLVSGLR
sp|P22314|UBA1_HUMAN	LQTSSVLVSGLR
sp|P22314|UBA1_HUMAN	LQTSSVLVSGLR
sp|P22314|UBA1_HUMAN	LQTSSVLVSGLR
sp|P22314|UBA1_HUMAN	LQTSSVLVSGLR
sp|P22314|UBA1_HUMAN	LQTSSVLVSGLR
sp|P22314|UBA1_HUMAN	LQTSSVLVSGLR
sp|P22314|UBA1_HUMAN	LQTSSVLVSGLR
sp|P22314|UBA1_HUMAN	LQTSSVLVSGLR
sp|P22314|UBA1_HUMAN	LQTSSVLVSGLR
sp|P22314|UBA1_HUMAN	LVVADTR
sp|P22314|UBA1_HUMAN	LVVADTR
sp|P22314|UBA1_HUMAN	NEEDAAELVALAQAVNAR
sp|P22314|UBA1_HUMAN	NEEDAAELVALAQAVNAR
sp|P22314|UBA1_HUMAN	NEEDAAELVALAQAVNAR
sp|P22314|UBA1_HUMAN	NEEDAAELVALAQAVNAR
sp|P22314|UBA1_HUMAN	NEEDAAELVALAQAVNAR
sp|P22314|UBA1_HUMAN	NEEDAAELVALAQAVNAR
sp|P22314|UBA1_HUMAN	NEEDAAELVALAQAVNAR
sp|P22314|UBA1_HUMAN	NEEDAAELVALAQAVNAR
sp|P22314|UBA1_HUMAN	NEEDAAELVALAQAVNAR
sp|P22314|UBA1_HUMAN	NEEDAAELVALAQAVNAR
sp|P22314|UBA1_HUMAN	NEEDAAELVALAQAVNAR
sp|P22314|UBA1_HUMAN	NEEDAAELVALAQAVNAR
sp|P22314|UBA1_HUMAN	NGFLNLALPFFGFSEPLAAPR
sp|P22314|UBA1_HUMAN	NGFLNLALPFFGFSEPLAAPR
sp|P22314|UBA1_HUMAN	NGFLNLALPFFGFSEPLAAPR
sp|P22314|UBA1_HUMAN	NGFLNLALPFFGFSEPLAAPR
sp|P22314|UBA1_HUMAN	NGFLNLALPFFGFSEPLAAPR
sp|P22314|UBA1_HUMAN	NGFLNLALPFFGFSEPLAAPR
sp|P22314|UBA1_HUMAN	NGFLNLALPFFGFSEPLAAPR
sp|P22314|UBA1_HUMAN	NGFLNLALPFFGFSEPLAAPR
sp|P22314|UBA1_HUMAN	NGFLNLALPFFGFSEPLAAPR
sp|P22314|UBA1_HUMAN	NGFLNLALPFFGFSEPLAAPR
sp|P22314|UBA1_HUMAN	NGFLNLALPFFGFSEPLAAPR
sp|P22314|UBA1_HUMAN	NGFLNLALPFFGFSEPLAAPR
sp|P22314|UBA1_HUMAN	NGFLNLALPFFGFSEPLAAPR
sp|P22314|UBA1_HUMAN	NGFLNLALPFFGFSEPLAAPR
sp|P22314|UBA1_HUMAN	NGFLNLALPFFGFSEPLAAPR
sp|P22314|UBA1_HUMAN	NGFLNLALPFFGFSEPLAAPR
sp|P22314|UBA1_HUMAN	NGFLNLALPFFGFSEPLAAPR
sp|P22314|UBA1_HUMAN	NGFLNLALPFFGFSEPLAAPR
sp|P22314|UBA1_HUMAN	NGFLNLALPFFGFSEPLAAPR
sp|P22314|UBA1_HUMAN	NGFLNLALPFFGFSEPLAAPR
sp|P22314|UBA1_HUMAN	NGFLNLALPFFGFSEPLAAPR
sp|P22314|UBA1_HUMAN	NGFLNLALPFFGFSEPLAAPR
sp|P22314|UBA1_HUMAN	NGFLNLALPFFGFSEPLAAPR
sp|P22314|UBA1_HUMAN	NGFLNLALPFFGFSEPLAAPR
sp|P22314|UBA1_HUMAN	NGFLNLALPFFGFSEPLAAPR
sp|P22314|UBA1_HUMAN	NGFLNLALPFFGFSEPLAAPR
sp|P22314|UBA1_HUMAN	NGFLNLALPFFGFSEPLAAPR
sp|P22314|UBA1_HUMAN	NGFLNLALPFFGFSEPLAAPR
sp|P22314|UBA1_HUMAN	NGFLNLALPFFGFSEPLAAPR
sp|P22314|UBA1_HUMAN	NGFLNLALPFFGFSEPLAAPR
sp|P22314|UBA1_HUMAN	NGFLNLALPFFGFSEPLAAPR
sp|P22314|UBA1_HUMAN	NIILGGVK
sp|P22314|UBA1_HUMAN	QFLFRPWDVTK
sp|P22314|UBA1_HUMAN	QFLFRPWDVTK
sp|P22314|UBA1_HUMAN	QPAENVNQYLTDPK
sp|P22314|UBA1_HUMAN	QPAENVNQYLTDPK
sp|P22314|UBA1_HUMAN	QPAENVNQYLTDPK
sp|P22314|UBA1_HUMAN	QPAENVNQYLTDPK
sp|P22314|UBA1_HUMAN	RLQTSSVLVSGLR
sp|P22314|UBA1_HUMAN	RLQTSSVLVSGLR
sp|P22314|UBA1_HUMAN	RLQTSSVLVSGLR
sp|P22314|UBA1_HUMAN	SLVASLAEPDFVVTDFAK
sp|P22314|UBA1_HUMAN	SLVASLAEPDFVVTDFAK
sp|P22314|UBA1_HUMAN	SLVASLAEPDFVVTDFAK
sp|P22314|UBA1_HUMAN	SLVASLAEPDFVVTDFAK
sp|P22314|UBA1_HUMAN	SLVASLAEPDFVVTDFAK
sp|P22314|UBA1_HUMAN	SLVASLAEPDFVVTDFAK
sp|P22314|UBA1_HUMAN	SLVASLAEPDFVVTDFAK
sp|P22314|UBA1_HUMAN	SLVASLAEPDFVVTDFAK
sp|P22314|UBA1_HUMAN	SLVASLAEPDFVVTDFAK
sp|P22314|UBA1_HUMAN	SLVASLAEPDFVVTDFAK
sp|P22314|UBA1_HUMAN	SLVASLAEPDFVVTDFAK
sp|P22314|UBA1_HUMAN	SLVASLAEPDFVVTDFAK
sp|P22314|UBA1_HUMAN	SLVASLAEPDFVVTDFAK
sp|P22314|UBA1_HUMAN	SLVASLAEPDFVVTDFAK
sp|P22314|UBA1_HUMAN	SLVASLAEPDFVVTDFAK
sp|P22314|UBA1_HUMAN	SLVASLAEPDFVVTDFAK
sp|P22314|UBA1_HUMAN	SLVASLAEPDFVVTDFAK
sp|P22314|UBA1_HUMAN	SLVASLAEPDFVVTDFAK
sp|P22314|UBA1_HUMAN	SLVASLAEPDFVVTDFAK
sp|P22314|UBA1_HUMAN	SLVASLAEPDFVVTDFAK
sp|P22314|UBA1_HUMAN	SLVASLAEPDFVVTDFAK
sp|P22314|UBA1_HUMAN	SLVASLAEPDFVVTDFAK
sp|P22314|UBA1_HUMAN	SLVASLAEPDFVVTDFAK
sp|P22314|UBA1_HUMAN	SLVASLAEPDFVVTDFAK
sp|P22314|UBA1_HUMAN	VLGPYTFSICDTSNFSDYIR
sp|P22314|UBA1_HUMAN	YDGQVAVFGSDLQEK
sp|P22314|UBA1_HUMAN	YDGQVAVFGSDLQEK
sp|P22314|UBA1_HUMAN	YDGQVAVFGSDLQEK
sp|P22314|UBA1_HUMAN	YDGQVAVFGSDLQEK
sp|P22314|UBA1_HUMAN	YDGQVAVFGSDLQEK
sp|P22314|UBA1_HUMAN	YFLVGAGAIGCELLK
sp|P22314|UBA1_HUMAN	YFLVGAGAIGCELLK
sp|P22314|UBA1_HUMAN	YFLVGAGAIGCELLK
sp|P22314|UBA1_HUMAN	YFLVGAGAIGCELLK
sp|P22314|UBA1_HUMAN	YFLVGAGAIGCELLK
sp|P22314|UBA1_HUMAN	YFLVGAGAIGCELLK
sp|P22314|UBA1_HUMAN	YFLVGAGAIGCELLK
sp|P22314|UBA1_HUMAN	YFLVGAGAIGCELLK

## Sheet: Pulse Exp3
sp|P22314|UBA1_HUMAN	AAVATFLQSVQVPEFTPK
sp|P22314|UBA1_HUMAN	AENYDIPSADR
sp|P22314|UBA1_HUMAN	ALPAVQQNNLDEDLIR
sp|P22314|UBA1_HUMAN	ALPAVQQNNLDEDLIRK
sp|P22314|UBA1_HUMAN	ATLPSPDKLPGFK
sp|P22314|UBA1_HUMAN	AVTLHDQGTAQWADLSSQFYLR
sp|P22314|UBA1_HUMAN	DNPGVVTCLDEAR
sp|P22314|UBA1_HUMAN	GLGVEIAK
sp|P22314|UBA1_HUMAN	GNVQVVIPFLTESYSSSQDPPEK
sp|P22314|UBA1_HUMAN	IHVSDQELQSANASVDDSRLEELK
sp|P22314|UBA1_HUMAN	IIPAIATTTAAVVGLVCLELYK
sp|P22314|UBA1_HUMAN	IYDDDFFQNLDGVANALDNVDAR
sp|P22314|UBA1_HUMAN	KLAYVAAGDLAPINAFIGGLAAQEVMK
sp|P22314|UBA1_HUMAN	KPLLESGTLGTK
sp|P22314|UBA1_HUMAN	LAGTQPLEVLEAVQR
sp|P22314|UBA1_HUMAN	LAYVAAGDLAPINAFIGGLAAQEVMK
sp|P22314|UBA1_HUMAN	LDQPMTEIVSR
sp|P22314|UBA1_HUMAN	LKSDTAAAAVR
sp|P22314|UBA1_HUMAN	LQTSSVLVSGLR
sp|P22314|UBA1_HUMAN	NEEDAAELVALAQAVNAR
sp|P22314|UBA1_HUMAN	NFPNAIEHTLQWAR
sp|P22314|UBA1_HUMAN	NGFLNLALPFFGFSEPLAAPR
sp|P22314|UBA1_HUMAN	QFLFRPWDVTK
sp|P22314|UBA1_HUMAN	QPAENVNQYLTDPK
sp|P22314|UBA1_HUMAN	SDTAAAAVR
sp|P22314|UBA1_HUMAN	SLVASLAEPDFVVTDFAK
sp|P22314|UBA1_HUMAN	VLGPYTFSICDTSNFSDYIR
sp|P22314|UBA1_HUMAN	YDGQVAVFGSDLQEK
sp|P22314|UBA1_HUMAN	GGIVSQVK
sp|P22314|UBA1_HUMAN	YFLVGAGAIGCELLK
sp|P22314|UBA1_HUMAN	AAVATFLQSVQVPEFTPK
sp|P22314|UBA1_HUMAN	AAVATFLQSVQVPEFTPK
sp|P22314|UBA1_HUMAN	AAVATFLQSVQVPEFTPK
sp|P22314|UBA1_HUMAN	AAVATFLQSVQVPEFTPK
sp|P22314|UBA1_HUMAN	AAVATFLQSVQVPEFTPK
sp|P22314|UBA1_HUMAN	AAVATFLQSVQVPEFTPK
sp|P22314|UBA1_HUMAN	AAVATFLQSVQVPEFTPK
sp|P22314|UBA1_HUMAN	AAVATFLQSVQVPEFTPK
sp|P22314|UBA1_HUMAN	AAVATFLQSVQVPEFTPK
sp|P22314|UBA1_HUMAN	AAVATFLQSVQVPEFTPK
sp|P22314|UBA1_HUMAN	AAVATFLQSVQVPEFTPK
sp|P22314|UBA1_HUMAN	AAVATFLQSVQVPEFTPK
sp|P22314|UBA1_HUMAN	AAVATFLQSVQVPEFTPK
sp|P22314|UBA1_HUMAN	AAVATFLQSVQVPEFTPK
sp|P22314|UBA1_HUMAN	AAVATFLQSVQVPEFTPK
sp|P22314|UBA1_HUMAN	AAVATFLQSVQVPEFTPK
sp|P22314|UBA1_HUMAN	AAVATFLQSVQVPEFTPK
sp|P22314|UBA1_HUMAN	AAVATFLQSVQVPEFTPK
sp|P22314|UBA1_HUMAN	AAVATFLQSVQVPEFTPK
sp|P22314|UBA1_HUMAN	AENYDIPSADR
sp|P22314|UBA1_HUMAN	AENYDIPSADR
sp|P22314|UBA1_HUMAN	ALPAVQQNNLDEDLIR
sp|P22314|UBA1_HUMAN	ALPAVQQNNLDEDLIR
sp|P22314|UBA1_HUMAN	ALPAVQQNNLDEDLIR
sp|P22314|UBA1_HUMAN	ALPAVQQNNLDEDLIR
sp|P22314|UBA1_HUMAN	ALPAVQQNNLDEDLIR
sp|P22314|UBA1_HUMAN	ALPAVQQNNLDEDLIRK
sp|P22314|UBA1_HUMAN	ALPAVQQNNLDEDLIRK
sp|P22314|UBA1_HUMAN	ATLPSPDKLPGFK
sp|P22314|UBA1_HUMAN	ATLPSPDKLPGFK
sp|P22314|UBA1_HUMAN	AVTLHDQGTAQWADLSSQFYLR
sp|P22314|UBA1_HUMAN	AVTLHDQGTAQWADLSSQFYLR
sp|P22314|UBA1_HUMAN	AVTLHDQGTAQWADLSSQFYLR
sp|P22314|UBA1_HUMAN	AVTLHDQGTAQWADLSSQFYLR
sp|P22314|UBA1_HUMAN	DNPGVVTCLDEAR
sp|P22314|UBA1_HUMAN	GGIVSQVK
sp|P22314|UBA1_HUMAN	GNVQVVIPFLTESYSSSQDPPEK
sp|P22314|UBA1_HUMAN	GNVQVVIPFLTESYSSSQDPPEK
sp|P22314|UBA1_HUMAN	GNVQVVIPFLTESYSSSQDPPEK
sp|P22314|UBA1_HUMAN	IHVSDQELQSANASVDDSRLEELK
sp|P22314|UBA1_HUMAN	IHVSDQELQSANASVDDSRLEELK
sp|P22314|UBA1_HUMAN	IIPAIATTTAAVVGLVCLELYK
sp|P22314|UBA1_HUMAN	IIPAIATTTAAVVGLVCLELYK
sp|P22314|UBA1_HUMAN	IYDDDFFQNLDGVANALDNVDAR
sp|P22314|UBA1_HUMAN	IYDDDFFQNLDGVANALDNVDAR
sp|P22314|UBA1_HUMAN	IYDDDFFQNLDGVANALDNVDAR
sp|P22314|UBA1_HUMAN	IYDDDFFQNLDGVANALDNVDAR
sp|P22314|UBA1_HUMAN	KLAYVAAGDLAPINAFIGGLAAQEVMK
sp|P22314|UBA1_HUMAN	KLAYVAAGDLAPINAFIGGLAAQEVMK
sp|P22314|UBA1_HUMAN	LAGTQPLEVLEAVQR
sp|P22314|UBA1_HUMAN	LAGTQPLEVLEAVQR
sp|P22314|UBA1_HUMAN	LAGTQPLEVLEAVQR
sp|P22314|UBA1_HUMAN	LAGTQPLEVLEAVQR
sp|P22314|UBA1_HUMAN	LAGTQPLEVLEAVQR
sp|P22314|UBA1_HUMAN	LAGTQPLEVLEAVQR
sp|P22314|UBA1_HUMAN	LAGTQPLEVLEAVQR
sp|P22314|UBA1_HUMAN	LAGTQPLEVLEAVQR
sp|P22314|UBA1_HUMAN	LAGTQPLEVLEAVQR
sp|P22314|UBA1_HUMAN	LAGTQPLEVLEAVQR
sp|P22314|UBA1_HUMAN	LAGTQPLEVLEAVQR
sp|P22314|UBA1_HUMAN	LAGTQPLEVLEAVQR
sp|P22314|UBA1_HUMAN	LAGTQPLEVLEAVQR
sp|P22314|UBA1_HUMAN	LAGTQPLEVLEAVQR
sp|P22314|UBA1_HUMAN	LAGTQPLEVLEAVQR
sp|P22314|UBA1_HUMAN	LAGTQPLEVLEAVQR
sp|P22314|UBA1_HUMAN	LAGTQPLEVLEAVQR
sp|P22314|UBA1_HUMAN	LAGTQPLEVLEAVQR
sp|P22314|UBA1_HUMAN	LAGTQPLEVLEAVQR
sp|P22314|UBA1_HUMAN	LAGTQPLEVLEAVQR
sp|P22314|UBA1_HUMAN	LAYVAAGDLAPINAFIGGLAAQEVMK
sp|P22314|UBA1_HUMAN	LAYVAAGDLAPINAFIGGLAAQEVMK
sp|P22314|UBA1_HUMAN	LDQPMTEIVSR
sp|P22314|UBA1_HUMAN	LDQPMTEIVSR
sp|P22314|UBA1_HUMAN	LDQPMTEIVSR
sp|P22314|UBA1_HUMAN	LDQPMTEIVSR
sp|P22314|UBA1_HUMAN	LDQPMTEIVSR
sp|P22314|UBA1_HUMAN	LDQPMTEIVSR
sp|P22314|UBA1_HUMAN	LDQPMTEIVSR
sp|P22314|UBA1_HUMAN	LDQPMTEIVSR
sp|P22314|UBA1_HUMAN	LKSDTAAAAVR
sp|P22314|UBA1_HUMAN	LKSDTAAAAVR
sp|P22314|UBA1_HUMAN	LKSDTAAAAVR
sp|P22314|UBA1_HUMAN	LKSDTAAAAVR
sp|P22314|UBA1_HUMAN	LQTSSVLVSGLR
sp|P22314|UBA1_HUMAN	LQTSSVLVSGLR
sp|P22314|UBA1_HUMAN	LQTSSVLVSGLR
sp|P22314|UBA1_HUMAN	LQTSSVLVSGLR
sp|P22314|UBA1_HUMAN	LQTSSVLVSGLR
sp|P22314|UBA1_HUMAN	LQTSSVLVSGLR
sp|P22314|UBA1_HUMAN	LQTSSVLVSGLR
sp|P22314|UBA1_HUMAN	NEEDAAELVALAQAVNAR
sp|P22314|UBA1_HUMAN	NEEDAAELVALAQAVNAR
sp|P22314|UBA1_HUMAN	NEEDAAELVALAQAVNAR
sp|P22314|UBA1_HUMAN	NEEDAAELVALAQAVNAR
sp|P22314|UBA1_HUMAN	NEEDAAELVALAQAVNAR
sp|P22314|UBA1_HUMAN	NEEDAAELVALAQAVNAR
sp|P22314|UBA1_HUMAN	NEEDAAELVALAQAVNAR
sp|P22314|UBA1_HUMAN	NEEDAAELVALAQAVNAR
sp|P22314|UBA1_HUMAN	NEEDAAELVALAQAVNAR
sp|P22314|UBA1_HUMAN	NEEDAAELVALAQAVNAR
sp|P22314|UBA1_HUMAN	NEEDAAELVALAQAVNAR
sp|P22314|UBA1_HUMAN	NEEDAAELVALAQAVNAR
sp|P22314|UBA1_HUMAN	NFPNAIEHTLQWAR
sp|P22314|UBA1_HUMAN	NFPNAIEHTLQWAR
sp|P22314|UBA1_HUMAN	NGFLNLALPFFGFSEPLAAPR
sp|P22314|UBA1_HUMAN	NGFLNLALPFFGFSEPLAAPR
sp|P22314|UBA1_HUMAN	NGFLNLALPFFGFSEPLAAPR
sp|P22314|UBA1_HUMAN	NGFLNLALPFFGFSEPLAAPR
sp|P22314|UBA1_HUMAN	NGFLNLALPFFGFSEPLAAPR
sp|P22314|UBA1_HUMAN	NGFLNLALPFFGFSEPLAAPR
sp|P22314|UBA1_HUMAN	QFLFRPWDVTK
sp|P22314|UBA1_HUMAN	QFLFRPWDVTK
sp|P22314|UBA1_HUMAN	QPAENVNQYLTDPK
sp|P22314|UBA1_HUMAN	QPAENVNQYLTDPK
sp|P22314|UBA1_HUMAN	QPAENVNQYLTDPK
sp|P22314|UBA1_HUMAN	SDTAAAAVR
sp|P22314|UBA1_HUMAN	SLVASLAEPDFVVTDFAK
sp|P22314|UBA1_HUMAN	SLVASLAEPDFVVTDFAK
sp|P22314|UBA1_HUMAN	SLVASLAEPDFVVTDFAK
sp|P22314|UBA1_HUMAN	SLVASLAEPDFVVTDFAK
sp|P22314|UBA1_HUMAN	SLVASLAEPDFVVTDFAK
sp|P22314|UBA1_HUMAN	SLVASLAEPDFVVTDFAK
sp|P22314|UBA1_HUMAN	SLVASLAEPDFVVTDFAK
sp|P22314|UBA1_HUMAN	SLVASLAEPDFVVTDFAK
sp|P22314|UBA1_HUMAN	SLVASLAEPDFVVTDFAK
sp|P22314|UBA1_HUMAN	SLVASLAEPDFVVTDFAK
sp|P22314|UBA1_HUMAN	SLVASLAEPDFVVTDFAK
sp|P22314|UBA1_HUMAN	SLVASLAEPDFVVTDFAK
sp|P22314|UBA1_HUMAN	SLVASLAEPDFVVTDFAK
sp|P22314|UBA1_HUMAN	SLVASLAEPDFVVTDFAK
sp|P22314|UBA1_HUMAN	SLVASLAEPDFVVTDFAK
sp|P22314|UBA1_HUMAN	VLGPYTFSICDTSNFSDYIR
sp|P22314|UBA1_HUMAN	YDGQVAVFGSDLQEK
sp|P22314|UBA1_HUMAN	YDGQVAVFGSDLQEK
sp|P22314|UBA1_HUMAN	YDGQVAVFGSDLQEK

## Sheet: Chase Exp2
sp|P22314|UBA1_HUMAN	AAVATFLQSVQVPEFTPK
sp|P22314|UBA1_HUMAN	ALPAVQQNNLDEDLIR
sp|P22314|UBA1_HUMAN	LAGTQPLEVLEAVQR
sp|P22314|UBA1_HUMAN	LQTSSVLVSGLR
sp|P22314|UBA1_HUMAN	NEEDAAELVALAQAVNAR
sp|P22314|UBA1_HUMAN	SLVASLAEPDFVVTDFAK
sp|P22314|UBA1_HUMAN	AENYDIPSADR
sp|P22314|UBA1_HUMAN	LDQPMTEIVSR
sp|P22314|UBA1_HUMAN	AAVATFLQSVQVPEFTPK
sp|P22314|UBA1_HUMAN	AAVATFLQSVQVPEFTPK
sp|P22314|UBA1_HUMAN	AAVATFLQSVQVPEFTPK
sp|P22314|UBA1_HUMAN	AAVATFLQSVQVPEFTPK
sp|P22314|UBA1_HUMAN	LAGTQPLEVLEAVQR
sp|P22314|UBA1_HUMAN	LAGTQPLEVLEAVQR
sp|P22314|UBA1_HUMAN	LAGTQPLEVLEAVQR
sp|P22314|UBA1_HUMAN	LAGTQPLEVLEAVQR
sp|P22314|UBA1_HUMAN	LAGTQPLEVLEAVQR
sp|P22314|UBA1_HUMAN	LAGTQPLEVLEAVQR
sp|P22314|UBA1_HUMAN	LQTSSVLVSGLR
sp|P22314|UBA1_HUMAN	LQTSSVLVSGLR
sp|P22314|UBA1_HUMAN	LQTSSVLVSGLR
sp|P22314|UBA1_HUMAN	NEEDAAELVALAQAVNAR
sp|P22314|UBA1_HUMAN	NEEDAAELVALAQAVNAR
sp|P22314|UBA1_HUMAN	SLVASLAEPDFVVTDFAK
sp|P22314|UBA1_HUMAN	SLVASLAEPDFVVTDFAK
sp|P22314|UBA1_HUMAN	SLVASLAEPDFVVTDFAK
sp|P22314|UBA1_HUMAN	SLVASLAEPDFVVTDFAK
sp|P22314|UBA1_HUMAN	SLVASLAEPDFVVTDFAK

## Sheet: Chase Exp1
sp|P22314|UBA1_HUMAN	AAVATFLQSVQVPEFTPK
sp|P22314|UBA1_HUMAN	ALPAVQQNNLDEDLIR
sp|P22314|UBA1_HUMAN	AVTLHDQGTAQWADLSSQFYLR
sp|P22314|UBA1_HUMAN	GGIVSQVK
sp|P22314|UBA1_HUMAN	KPLLESGTLGTK
sp|P22314|UBA1_HUMAN	LAGTQPLEVLEAVQR
sp|P22314|UBA1_HUMAN	LAYVAAGDLAPINAFIGGLAAQEVMK
sp|P22314|UBA1_HUMAN	LDQPMTEIVSR
sp|P22314|UBA1_HUMAN	LKSDTAAAAVR
sp|P22314|UBA1_HUMAN	LQTSSVLVSGLR
sp|P22314|UBA1_HUMAN	NEEDAAELVALAQAVNAR
sp|P22314|UBA1_HUMAN	NGFLNLALPFFGFSEPLAAPR
sp|P22314|UBA1_HUMAN	NIILGGVK
sp|P22314|UBA1_HUMAN	QFLFRPWDVTK
sp|P22314|UBA1_HUMAN	QPAENVNQYLTDPK
sp|P22314|UBA1_HUMAN	SLVASLAEPDFVVTDFAK
sp|P22314|UBA1_HUMAN	YDGQVAVFGSDLQEK
sp|P22314|UBA1_HUMAN	YFLVGAGAIGCELLK
sp|P22314|UBA1_HUMAN	AAVATFLQSVQVPEFTPK
sp|P22314|UBA1_HUMAN	AAVATFLQSVQVPEFTPK
sp|P22314|UBA1_HUMAN	AAVATFLQSVQVPEFTPK
sp|P22314|UBA1_HUMAN	AAVATFLQSVQVPEFTPK
sp|P22314|UBA1_HUMAN	AAVATFLQSVQVPEFTPK
sp|P22314|UBA1_HUMAN	AAVATFLQSVQVPEFTPK
sp|P22314|UBA1_HUMAN	AAVATFLQSVQVPEFTPK
sp|P22314|UBA1_HUMAN	AAVATFLQSVQVPEFTPK
sp|P22314|UBA1_HUMAN	AAVATFLQSVQVPEFTPK
sp|P22314|UBA1_HUMAN	AAVATFLQSVQVPEFTPK
sp|P22314|UBA1_HUMAN	AAVATFLQSVQVPEFTPK
sp|P22314|UBA1_HUMAN	AAVATFLQSVQVPEFTPK
sp|P22314|UBA1_HUMAN	AAVATFLQSVQVPEFTPK
sp|P22314|UBA1_HUMAN	AAVATFLQSVQVPEFTPK
sp|P22314|UBA1_HUMAN	AAVATFLQSVQVPEFTPK
sp|P22314|UBA1_HUMAN	AAVATFLQSVQVPEFTPK
sp|P22314|UBA1_HUMAN	AAVATFLQSVQVPEFTPK
sp|P22314|UBA1_HUMAN	AAVATFLQSVQVPEFTPK
sp|P22314|UBA1_HUMAN	AAVATFLQSVQVPEFTPK
sp|P22314|UBA1_HUMAN	AAVATFLQSVQVPEFTPK
sp|P22314|UBA1_HUMAN	AAVATFLQSVQVPEFTPK
sp|P22314|UBA1_HUMAN	AAVATFLQSVQVPEFTPK
sp|P22314|UBA1_HUMAN	ALPAVQQNNLDEDLIR
sp|P22314|UBA1_HUMAN	ALPAVQQNNLDEDLIR
sp|P22314|UBA1_HUMAN	ALPAVQQNNLDEDLIR
sp|P22314|UBA1_HUMAN	ALPAVQQNNLDEDLIR
sp|P22314|UBA1_HUMAN	KPLLESGTLGTK
sp|P22314|UBA1_HUMAN	LAGTQPLEVLEAVQR
sp|P22314|UBA1_HUMAN	LAGTQPLEVLEAVQR
sp|P22314|UBA1_HUMAN	LAGTQPLEVLEAVQR
sp|P22314|UBA1_HUMAN	LAGTQPLEVLEAVQR
sp|P22314|UBA1_HUMAN	LAGTQPLEVLEAVQR
sp|P22314|UBA1_HUMAN	LAGTQPLEVLEAVQR
sp|P22314|UBA1_HUMAN	LAGTQPLEVLEAVQR
sp|P22314|UBA1_HUMAN	LAYVAAGDLAPINAFIGGLAAQEVMK
sp|P22314|UBA1_HUMAN	LAYVAAGDLAPINAFIGGLAAQEVMK
sp|P22314|UBA1_HUMAN	LKSDTAAAAVR
sp|P22314|UBA1_HUMAN	LQTSSVLVSGLR
sp|P22314|UBA1_HUMAN	LQTSSVLVSGLR
sp|P22314|UBA1_HUMAN	LQTSSVLVSGLR
sp|P22314|UBA1_HUMAN	LQTSSVLVSGLR
sp|P22314|UBA1_HUMAN	NEEDAAELVALAQAVNAR
sp|P22314|UBA1_HUMAN	NEEDAAELVALAQAVNAR
sp|P22314|UBA1_HUMAN	NEEDAAELVALAQAVNAR
sp|P22314|UBA1_HUMAN	NEEDAAELVALAQAVNAR
sp|P22314|UBA1_HUMAN	NEEDAAELVALAQAVNAR
sp|P22314|UBA1_HUMAN	NGFLNLALPFFGFSEPLAAPR
sp|P22314|UBA1_HUMAN	NGFLNLALPFFGFSEPLAAPR
sp|P22314|UBA1_HUMAN	NGFLNLALPFFGFSEPLAAPR
sp|P22314|UBA1_HUMAN	NGFLNLALPFFGFSEPLAAPR
sp|P22314|UBA1_HUMAN	NIILGGVK
sp|P22314|UBA1_HUMAN	QPAENVNQYLTDPK
sp|P22314|UBA1_HUMAN	SLVASLAEPDFVVTDFAK
sp|P22314|UBA1_HUMAN	SLVASLAEPDFVVTDFAK
sp|P22314|UBA1_HUMAN	SLVASLAEPDFVVTDFAK
sp|P22314|UBA1_HUMAN	SLVASLAEPDFVVTDFAK
sp|P22314|UBA1_HUMAN	SLVASLAEPDFVVTDFAK
sp|P22314|UBA1_HUMAN	SLVASLAEPDFVVTDFAK
sp|P22314|UBA1_HUMAN	SLVASLAEPDFVVTDFAK
sp|P22314|UBA1_HUMAN	SLVASLAEPDFVVTDFAK
sp|P22314|UBA1_HUMAN	SLVASLAEPDFVVTDFAK
sp|P22314|UBA1_HUMAN	SLVASLAEPDFVVTDFAK
sp|P22314|UBA1_HUMAN	SLVASLAEPDFVVTDFAK
sp|P22314|UBA1_HUMAN	SLVASLAEPDFVVTDFAK
sp|P22314|UBA1_HUMAN	SLVASLAEPDFVVTDFAK
sp|P22314|UBA1_HUMAN	SLVASLAEPDFVVTDFAK
sp|P22314|UBA1_HUMAN	SLVASLAEPDFVVTDFAK
sp|P22314|UBA1_HUMAN	SLVASLAEPDFVVTDFAK
sp|P22314|UBA1_HUMAN	YDGQVAVFGSDLQEK
sp|P22314|UBA1_HUMAN	YDGQVAVFGSDLQEK
sp|P22314|UBA1_HUMAN	YFLVGAGAIGCELLK
sp|P22314|UBA1_HUMAN	YFLVGAGAIGCELLK
sp|P22314|UBA1_HUMAN	YFLVGAGAIGCELLK
sp|P22314|UBA1_HUMAN	YFLVGAGAIGCELLK
